# Supplementary material for: Automated detection of critical findings in multi-parametric brain MRI using a system of 3D neural networks
Source: Sci Rep. 2021 Mar 25;11:6876. doi: 10.1038/s41598-021-86022-7 (PMC7994311; doi:10.1038/s41598-021-86022-7)
Supplement: Supplementary file 3 — Supplementary Information 3. [file 41598_2021_86022_MOESM3_ESM.py]

"""
    Copyright (C) Siemens Healthineers 2021
    
    This program is free software: you can redistribute it and/or modify
    it under the terms of the GNU General Public License as published by
    the Free Software Foundation, either version 3 of the License, or
    (at your option) any later version.

    This program is distributed in the hope that it will be useful,
    but WITHOUT ANY WARRANTY; without even the implied warranty of
    MERCHANTABILITY or FITNESS FOR A PARTICULAR PURPOSE.  See the
    GNU General Public License for more details.

    You should have received a copy of the GNU General Public License
    along with this program.  If not, see <https://www.gnu.org/licenses/>.
    
---------------------------------------------------------------------------

 Author     : Eli Gibson
 Date       : Feb 15, 2021
 Descrip    : Lower level network blocks.
              For release with Nael et al. "Automated Detection of Critical Findings in Multi-Parametric Brain MRI using a system of 3D neural networks"
---------------------------------------------------------------------------
"""

import torch
import torch.nn as nn
from torch.nn.functional import pad as funpad

class Interpolate(nn.Module):
  def __init__(self, size=None, scale_factor=None, mode='nearest', align_corners=None):
    super(Interpolate, self).__init__()
    self.interp = nn.functional.interpolate
    self.size = size
    self.scale_factor = scale_factor
    self.mode = mode
    self.align_corners = align_corners

  def forward(self, x):
    return self.interp(x, size=self.size, scale_factor=self.scale_factor,
                       mode=self.mode, align_corners=self.align_corners)


class ConvBlock(nn.Sequential):
  """Convolutional Block.
  The following pipeline will be applied:
  Padding -> Convolution -> Normalization -> Dropout -> Activation

  :param in_filters: The number of input filters for the convolution.
  :type in_filters: int

  :param out_filters: The number of output filters for the convolution.
  :type out_filters: int

  :param kernel_size: The size of the kernel applied in the convolution,
                      or a tuple containing each kernel size.
  :type kernel_size: int, tuple

  :param stride: The size of the stride used in the convolution,
                 or a tupe containing strides for each dimensions.
                 1 by default.
  :type stride: int, tuple

  :param activation: Activation function used at the end of Convolutional
                     Block. You have to provide an instance of ``PyTorch.nn`` activation.
                     ``nn.ReLU()`` by default.

  :param norm: Type of normalization applied after convolutional operation.
               Supported normalizations: ``instance`` or None. ``instance`` by default.
  :type norm: string

  :param padding_type: A tag to select the type of padding preceding the convolution.
                       To chose between ``same``, ``same_replicate``.
                       ``same_replicate`` by default.
  :type padding_type: string

  :param init_func: function from nn.init to initialize the convolution weights. ``nn.init.kaiming_normal_`` by default.
  :type init: function

  """
  def __init__(self,
               in_filters,
               out_filters,
               kernel_size=3,
               stride=1,
               activation=nn.ReLU(),
               norm='instance',
               padding_type='same_replicate',
               init_func=nn.init.kaiming_normal_):
    super().__init__()
    
    # Fixed parameters
    dropout = 0.2
    pad = 0
    if type(kernel_size) is int:
      kernel_size = [kernel_size] * 3
    assert all([k % 2 == 1 for k in kernel_size])
    assert padding_type in ['same','same_replicate']
    if padding_type == 'same':
      pad = [k // 2 for k in kernel_size]
    elif padding_type == 'same_replicate':
      self.padding = ReplicatePadding(kernel_size, stride)

    self.conv = nn.Conv3d(in_filters,
                          out_filters,
                          kernel_size,
                          padding=pad,
                          stride=stride)
    init_func(self.conv.weight)

    self.conv.bias = None

    if norm is not None:
      self.instancenorm = nn.InstanceNorm3d(out_filters, affine=True)
    self.dropout = nn.Dropout(dropout)
    if activation is not None:
      self.activation = activation


class MaskedConvBlock(nn.Module):
  """Base Private Class wrapping layers related to a usual Convolutional Block.
  The following pipeline will be applied:
  Padding -> Convolution -> Normalization -> Activation

  :param in_filters: The number of input filters for the convolution.
  :type in_filters: int

  :param out_filters: The number of output filters for the convolution.
  :type out_filters: int

  :param kernel_size: The size of the kernel applied in the convolution,
                      or a tuple containing each kernel size.
  :type kernel_size: int, tuple

  :param stride: The size of the stride used in the convolution,
                 or a tupe containing strides for each dimensions.
                 1 by default.
  :type stride: int, tuple

  :param init_func: function from nn.init to initialize the convolution weights. ``nn.init.kaiming_normal_`` by default.
  :type init: function

  """
  def __init__(self,
               in_filters,
               out_filters,
               kernel_size=3,
               stride=1,
               init_func=nn.init.kaiming_normal_):
    super().__init__()
             
      # Fixed parameters
      dropout = 0.2

    if type(kernel_size) is int:
      kernel_size = [kernel_size] * 3
    self.padding = ReplicatePadding(kernel_size, stride)
    
    self.convs = nn.ModuleList()
    for i in range(in_filters):
      conv = nn.Conv3d(1,
                       out_filters,
                       kernel_size,
                       padding=0,
                       stride=stride)
      init_func(conv.weight)
      conv.bias = None
      self.convs.append(conv)
    
    self.norm = nn.InstanceNorm3d(out_filters, affine=True)
    self.dropout = nn.Dropout(dropout)
    self.activation = nn.ReLU()

  def forward(self, x):
    mask = [bool(torch.nonzero(x[:, i]).nelement()) for i in range(x.size(1))]
    filters = None
    for i in range(x.size(1)):
      _x = x[:, i]
      _x = torch.unsqueeze(_x, dim=1)
      if self.padding:
        _x = self.padding(_x)
      _x = self.convs[i](_x)
      if not mask[i]:
        _x.detach()
        _x = _x * 0.0
      if filters is None:
        filters = _x
        continue
      filters = torch.add(filters, _x)

    if float(sum(mask)):
      filters = filters / float(sum(mask))

    x = self.norm(filters)
    if self.activation is not None:
      x = self.activation(x)
    return x

class ReplicatePadding(nn.Module):
  """Padding layers. These are used to pad a tensor
  that is going to be forwared into a Convolution Layer.

  :param filters: The size of the kernel applied in the convolution that will follow the padding,
                  or a tuple containing each kernel size. Used to compute ``same`` padding.
  :type filters: int, tuple

  :param strides: The stride of the convolution that will follow the padding,
                  or a tuple containing each kernel size. Used to compute ``same`` padding.
  :type strides: int, tuple

  """

  def __init__(self,
               filters,
               strides):
    super().__init__()
    self.filters = filters
    self.strides = strides
    if type(strides) is int:
      self.strides = [strides] * 3
    if type(filters) is int:
      self.filters = [filters] * 3
    self.dim = 1

  def forward(self, x):
    if (x.size(2) % self.strides[0] == 0):
      self.pad = max(self.filters[0] - self.strides[0], 0)
    else:
      self.pad = max(self.filters[0] - (x.size(2) % self.strides[0]), 0)
    if (x.size(3) % self.strides[1] == 0):
      self.pad_y = max(self.filters[1] - self.strides[1], 0)
    else:
      self.pad_y = max(self.filters[1] - (x.size(3) % self.strides[1]), 0)
    if (x.size(4) % self.strides[2] == 0):
      self.pad_z = max(self.filters[2] - self.strides[2], 0)
    else:
      self.pad_z = max(self.filters[2] - (x.size(4) % self.strides[2]), 0)
    a = self.pad // 2
    b = self.pad - self.pad // 2
    c = self.pad_y // 2
    d = self.pad_y - self.pad_y // 2
    e = self.pad_z // 2
    f = self.pad_z - self.pad_z // 2
    x = funpad(x, (e, f, c, d, a, b), mode='replicate')
    return x
