# Supplementary material for: Automated detection of critical findings in multi-parametric brain MRI using a system of 3D neural networks
Source: Sci Rep. 2021 Mar 25;11:6876. doi: 10.1038/s41598-021-86022-7 (PMC7994311; doi:10.1038/s41598-021-86022-7)
Supplement: Supplementary file 4 — Supplementary Information 4 [file 41598_2021_86022_MOESM4_ESM.py]

"""
    Copyright (C) Siemens Healthineers 2021
    
    This program is free software: you can redistribute it and/or modify
    it under the terms of the GNU General Public License as published by
    the Free Software Foundation, either version 3 of the License, or
    (at your option) any later version.

    This program is distributed in the hope that it will be useful,
    but WITHOUT ANY WARRANTY; without even the implied warranty of
    MERCHANTABILITY or FITNESS FOR A PARTICULAR PURPOSE.  See the
    GNU General Public License for more details.

    You should have received a copy of the GNU General Public License
    along with this program.  If not, see <https://www.gnu.org/licenses/>.
    
---------------------------------------------------------------------------
 Author     : Eli Gibson
 Date       : Feb 15, 2021
 Descrip    : Image loading code for the detection networks.
              For release with Nael et al. "Automated Detection of Critical Findings in Multi-Parametric Brain MRI using a system of 3D neural networks"
---------------------------------------------------------------------------
"""

import torch
import numpy as np
import SimpleITK as sitk

def preprocess(image, key):
  resample_size = [32, 256, 256] if 'Ax' in key else [256, 256, 32]
  if image is None:
    return torch.zeros(resample_size)[None,None,...]
  image = sitk.GetArrayFromImage(image).astype(float)
  if 'Sag' in key:
    image = image.transpose(1,2,0)[::-1,:,::-1].copy() # orient voxel data to align with axial
  image = torch.tensor(image,dtype=torch.float)[None,None,...]
  image = torch.nn.functional.interpolate(image,size=resample_size)
  min,max = torch.min(image), torch.max(image)
  return (image-min)/(max-min)


def load_study(filename_dictionary, model):
  """ Load study data as a tensor suitable for networks
  
  :param filename_dictionary: dictionary of key:filename pairs with the following keys if the image is present in the study:
     'AxADC'
     'AxTraceW'
     'AxFLAIR'
     'AxT2*W'
     'AxT1W'
     'AxT2W'
     'SagT1W'
     'SagT1WPost'
     This function assumes a fixed pixel order: 
     Axial images should have SimpleITK GetDirection() output ~(1, 0, 0, 0, 1, 0, 0, 0, 1)
     Sagittal images should have SimpleITK GetDirectionon() output ~(0, 0, -1, 1, 0, 0, 0, -1, 0) 
  :type filename_dictionary: dict

  :param model: The name of the model. One of 'hemorrhage', 'infarct', 'mass_effect', 'abnormality'
  :type model: string

  """
  assert all(key in filename_dictionary for key in ['AxFLAIR','AxTraceW','AxADC'])
  assert model in ['hemorrhage', 'infarct', 'mass_effect', 'abnormality']

  data_lut={'hemorrhage':['AxFLAIR','AxADC','AxTraceW','AxT2*W','AxT1W','AxT2W'],
            'infarct':['AxADC','AxTraceW','AxT1W','AxT2W'],
            'mass_effect':['AxFLAIR','AxT1W','AxT2W'],
            'abnormality':['AxADC','AxTraceW','AxFLAIR','AxT2*W','AxT1W','AxT2W']}
  def resample(ref, key):
    if key not in filename_dictionary:
      return None
    return sitk.Resample(sitk.ReadImage(filename_dictionary[key]),ref)
    
  data = data_lut[model]
  ref = sitk.ReadImage(filename_dictionary[data[0]])
  ret = [torch.cat([preprocess(ref, data[0])]+
                   [preprocess(resample(ref, d), d) for d in data[1:]],1)]
  if model != 'abnormality':
    return ret

  if 'SagT1W' in filename_dictionary:
    ref_sag = sitk.ReadImage(filename_dictionary['SagT1W'])
    sag = torch.cat([preprocess(ref_sag, 'SagT1W'),
                     preprocess(resample(ref_sag, 'SagT1WPost'), 'SagT1WPost')],1)
  elif 'SagT1WPost' in filename_dictionary:
    ref_sag = sitk.ReadImage(filename_dictionary['SagT1WPost'])
    sag = torch.cat([preprocess(None, 'SagT1W'),
                     preprocess(ref_sag, 'SagT1WPost')],1)
  else:
    sag = torch.cat([preprocess(None, 'SagT1W'),
                     preprocess(None, 'SagT1WPost')],1)
  return ret+[sag]
  
  
