# Supplementary material for: Automated detection of critical findings in multi-parametric brain MRI using a system of 3D neural networks
Source: Sci Rep. 2021 Mar 25;11:6876. doi: 10.1038/s41598-021-86022-7 (PMC7994311; doi:10.1038/s41598-021-86022-7)
Supplement: Supplementary file 5 — Supplementary Information 5 [file 41598_2021_86022_MOESM5_ESM.py]

"""
    Copyright (C) Siemens Healthineers 2021
    
    This program is free software: you can redistribute it and/or modify
    it under the terms of the GNU General Public License as published by
    the Free Software Foundation, either version 3 of the License, or
    (at your option) any later version.

    This program is distributed in the hope that it will be useful,
    but WITHOUT ANY WARRANTY; without even the implied warranty of
    MERCHANTABILITY or FITNESS FOR A PARTICULAR PURPOSE.  See the
    GNU General Public License for more details.

    You should have received a copy of the GNU General Public License
    along with this program.  If not, see <https://www.gnu.org/licenses/>.
    
---------------------------------------------------------------------------
 Author     : Eli Gibson
 Date       : Feb 15, 2021
 Descrip    : Fully convolutional classifier subnetwork.
              For release with Nael et al. "Automated Detection of Critical Findings in Multi-Parametric Brain MRI using a system of 3D neural networks"
---------------------------------------------------------------------------
"""

import torch.nn as nn

from blocks import ConvBlock

class FCN(nn.Sequential):
  """Fully Convolutional Network constructor with successive convolution and pooling layers ending with a global max pool layer

  :param input_nc: The number of input channels. 
  :type input_nc: int

  """
  def __init__(self, input_nc):
    super().__init__()
    # Fixed parameters
    output_nc=2     # The number of output channels
    n_pool=3        # The number of pooling levels in the network
    kernel_size=3   # The size of the kernel applied in the convolution
    growth_factor=2 # Factor by which will the number of filters will be multiplied through the network
    first_conv=16   # Number of filters for first convolution.
    
    filters = first_conv
    last = input_nc
  
    for i in range(n_pool):
      self.add_module('conv%d' % i, ConvBlock(last,
                                              filters,
                                              init_func=nn.init.xavier_uniform_))
      self.add_module('pool%d' % i, nn.MaxPool3d(2))
      last = filters
      filters *= growth_factor
  
    self.last_conv = ConvBlock(last,
                               output_nc,
                               kernel_size=1,
                               init_func=nn.init.xavier_uniform_,
                               norm=None,
                               activation=None)
  
    self.globalpool = nn.AdaptiveMaxPool3d((1,1,1))
  
