# Supplementary material for: Automated detection of critical findings in multi-parametric brain MRI using a system of 3D neural networks
Source: Sci Rep. 2021 Mar 25;11:6876. doi: 10.1038/s41598-021-86022-7 (PMC7994311; doi:10.1038/s41598-021-86022-7)
Supplement: Supplementary file 6 — Supplementary Information 6 [file 41598_2021_86022_MOESM6_ESM.py]

"""
    Copyright (C) Siemens Healthineers 2021
    
    This program is free software: you can redistribute it and/or modify
    it under the terms of the GNU General Public License as published by
    the Free Software Foundation, either version 3 of the License, or
    (at your option) any later version.

    This program is distributed in the hope that it will be useful,
    but WITHOUT ANY WARRANTY; without even the implied warranty of
    MERCHANTABILITY or FITNESS FOR A PARTICULAR PURPOSE.  See the
    GNU General Public License for more details.

    You should have received a copy of the GNU General Public License
    along with this program.  If not, see <https://www.gnu.org/licenses/>.
    
---------------------------------------------------------------------------
 Author     : Eli Gibson
 Date       : Feb 15, 2021
 Descrip    : UNet subnetwork allowing for missing inputs.
              For release with Nael et al. "Automated Detection of Critical Findings in Multi-Parametric Brain MRI using a system of 3D neural networks"
---------------------------------------------------------------------------
"""

import torch
import torch.nn as nn
import torch.nn.functional as f

from blocks import MaskedConvBlock, ConvBlock, Interpolate

class MaskedUNet(nn.Module):
  """UNet constructor

  A UNet is an encoder-decoder network that is composed by successives convolutional
  and pooling layers for the downsampling path, and convolutional and upsampling layers
  for the upsampling path, with skip connections at each resampling level going from the
  downsampling to upsampling path. The MaskedUNet uses a MaskedConvBlock initially
  which averages channels that are present to reduce sensitivity to channels with missing data


  :param input_nc: The number of input channels. 
  :type input_nc: int

  """
  def __init__(self, input_nc):
    # Fixed parameters
    n_pool=4       # The number of pooling levels in the network.
    growth_rate=16 # Number of filters that will be added after each convolution.
    first_conv=16  # Number of filters for first convolution.
             
    self.input_nc = input_nc
    
    nn.Module.__init__(self)
    self.n_pool = n_pool
    
    in_nc = input_nc
    out_nc = first_conv
    
    self.first_block = MaskedConvBlock(in_nc,
                                       out_nc,
                                       init_func=nn.init.xavier_uniform_)
    
    in_nc = out_nc
    out_nc += growth_rate
    
    # Down Path
    self.down_path = nn.ModuleList()
    for i in range(self.n_pool):
      full_block = nn.Sequential()
      full_block.block = ConvBlock(in_nc,
                                   out_nc,
                                   init_func=nn.init.xavier_uniform_)
      full_block.pool = nn.MaxPool3d(2)
      in_nc = out_nc
      self.down_path.append(full_block)
      out_nc += growth_rate
    
    self.bottleneck = nn.Sequential()
    self.bottleneck.block = ConvBlock(in_nc,
                                      growth_rate,
                                      init_func=nn.init.xavier_uniform_)
    in_nc += 2 * growth_rate
    
    # Up Path
    self.up_path = nn.ModuleList()
    for i in range(self.n_pool):
      in_nc -= growth_rate
      full_block = nn.Sequential()
      full_block.up = Interpolate(scale_factor=2, mode='nearest')
      full_block.block = ConvBlock(in_nc,
                                   growth_rate,
                                   padding_type='same')
      self.up_path.append(full_block)
    
    self.last_nc = growth_rate
    
    
    self.last_block = ConvBlock(growth_rate,
                                2,
                                norm=None,
                                activation=None,
                                padding_type='same')
    
  def forward(self, x):
    if x.size(1) != self.input_nc:
      current_in = x[:, :self.input_nc, :]
      if len(x.size()) > len(current_in.size()):
        current_in = torch.unsqueeze(current_in, dim=1)
    else:
      current_in = x
    skips = []

    # First Block
    current_in = self.first_block(current_in)
    skips.append(current_in)

    # Down Path
    for i in range(self.n_pool):
      current_block = self.down_path[i]
      current_in = current_block(current_in)
      skips.append(current_in)

    current_in = self.bottleneck(current_in)

    # Up Path
    for i, skip in zip(range(self.n_pool), reversed(skips)):
      current_block = self.up_path[i]
      current_in = torch.cat([current_in, skip], 1)
      current_in = current_block(current_in)
        

    # Last Block
    output = self.last_block(current_in)
    return output
