# Supplementary material for: Automated detection of critical findings in multi-parametric brain MRI using a system of 3D neural networks
Source: Sci Rep. 2021 Mar 25;11:6876. doi: 10.1038/s41598-021-86022-7 (PMC7994311; doi:10.1038/s41598-021-86022-7)
Supplement: Supplementary file 7 — Supplementary Information 7 [file 41598_2021_86022_MOESM7_ESM.py]

"""
    Copyright (C) Siemens Healthineers 2021
    
    This program is free software: you can redistribute it and/or modify
    it under the terms of the GNU General Public License as published by
    the Free Software Foundation, either version 3 of the License, or
    (at your option) any later version.

    This program is distributed in the hope that it will be useful,
    but WITHOUT ANY WARRANTY; without even the implied warranty of
    MERCHANTABILITY or FITNESS FOR A PARTICULAR PURPOSE.  See the
    GNU General Public License for more details.

    You should have received a copy of the GNU General Public License
    along with this program.  If not, see <https://www.gnu.org/licenses/>.
    
---------------------------------------------------------------------------

 Author     : Eli Gibson
 Date       : Feb 15, 2021
 Descrip    : Detection networks.
              For release with Nael et al. "Automated Detection of Critical Findings in Multi-Parametric Brain MRI using a system of 3D neural networks"
---------------------------------------------------------------------------
"""

import torch.nn as nn
import torch
import torch.nn.functional as f

from masked_unet import  MaskedUNet
from orientation_specific import OrientationSpecific
from fcn import FCN

class AxialNet(nn.Module):
  def __init__(self,
               unet_input_nc,
               norm=False,
               supervise_unet=True):
    super(AxialNet, self).__init__()
    
    self.supervise_unet = supervise_unet
    
    # SEGMENTATION
    self.unet = MaskedUNet(input_nc=unet_input_nc)
    
    # ORIENTED CONVOLUTIONS MODULE
    in_orconv_nc = unet_input_nc+2
    if norm:
      self.norm = nn.InstanceNorm3d(in_orconv_nc)
    else:
      self.norm = None
    
    init_feat = 16
    self.OrientationSpecific = OrientationSpecific(input_nc=in_orconv_nc,
                                                   init_feat=init_feat,
                                                   orientation='ax')
    self.fcn = FCN(init_feat)

  def forward(self, x):
    # SEGMENTATION
    x = x[0]
    unet_out = self.unet(x)
    
    if not self.supervise_unet:
      unet_out = unet_out.detach()
    
    # ORIENTED CONVOLUTIONS MODULE
    if self.norm:
      unet_out = self.norm(unet_out)
    
    orconv_in = torch.cat([x, unet_out], dim=1)
    orconv_out = self.OrientationSpecific(orconv_in)
    
    # CLASSIFICATION
    out = self.fcn(orconv_out).squeeze(dim=2).squeeze(dim=2)
    
    return (out, unet_out)


class FullNet(nn.Module):
  def __init__(self, supervise_unet=True):
    super(FullNet, self).__init__()
    
    # SEGMENTATION
    self.supervise_unet = supervise_unet
    
    self.unet_inf = MaskedUNet(input_nc=2)
    self.unet_mas = MaskedUNet(input_nc=1)
    self.unet_hem = MaskedUNet(input_nc=4)
    
    # ORIENTED CONVOLUTIONS MODULE
    in_ax_images = 6
    in_ax_seg = 3
    init_feat = 16
    
    self.OrientationSpecific = OrientationSpecific(input_nc=in_ax_images+in_ax_seg,
                                                   init_feat=init_feat,
                                                   orientation='ax')
    self.OrientationSpecific2 = OrientationSpecific(input_nc=2,
                                                    init_feat=init_feat,
                                                    orientation='sag')
    
    # CLASSIFICATION
    self.fcn = FCN(input_nc=init_feat)

  def forward(self, x):
    # SEGMENTATION
    input_ax = x[0]
    input_sag = x[1]
    outs = []
    
    unet_inputs = input_ax
    
    # Note that input_ax is in the following order ['AxADC','AxTraceW','AxFLAIR','AxT2*W','AxT1W','AxT2W']
    unet_inf_out = self.unet_inf(unet_inputs[:, :2])
    unet_inf_out = f.softmax(unet_inf_out, dim=1)[:, 1:2]
    
    unet_mas_out = self.unet_mas(torch.unsqueeze(unet_inputs[:, 2], dim=1))
    unet_mas_out = f.softmax(unet_mas_out, dim=1)[:, 1:2]
    
    input_hem_unet = torch.cat([unet_inputs[:, 2:3],
                                unet_inputs[:, :2],
                                unet_inputs[:, 3:4]], dim=1)
    unet_hem_out = self.unet_hem(input_hem_unet)
    unet_hem_out = f.softmax(unet_hem_out, dim=1)[:, 1:2]
    
    if not self.supervise_unet:
      unet_inf_out = unet_inf_out.detach()
      unet_mas_out = unet_mas_out.detach()
      unet_hem_out = unet_hem_out.detach()
    
    unet_out = torch.cat([unet_inf_out,
                          unet_mas_out,
                          unet_hem_out],
                          dim=1)
    
    attn_in = torch.cat([input_ax, unet_out], dim=1)
    
    # ORIENTED CONVOLUTIONS MODULE
    mask = [bool(torch.nonzero(input_ax).nelement())]
    mask.append(bool(torch.nonzero(input_sag).nelement()))
    orconv_ax_out = self.OrientationSpecific(attn_in)
    orconv_sag_out = self.OrientationSpecific2(input_sag)
    orconv_sag_out = orconv_sag_out * float(mask[1])
    
    if not mask[1]:
      orconv_sag_out = orconv_sag_out.detach()
      orconv_out = orconv_ax_out
    else:
      orconv_out = (orconv_sag_out + orconv_ax_out) / float(sum(map(int, mask)))
    
    # CLASSIFICATION
    out = self.fcn(orconv_out).squeeze(dim=2).squeeze(dim=2).squeeze(dim=2)
    return (out, attn_in, unet_inf_out, unet_mas_out, unet_hem_out)

class AbnormalityNetwork(FullNet):
  def __init__(self):
    super(AbnormalityNetwork, self).__init__()

class HemorrhageNetwork(AxialNet):
  def __init__(self):
    super(HemorrhageNetwork, self).__init__(6, norm=False)

class InfarctNetwork(AxialNet):
  def __init__(self):
    super(InfarctNetwork, self).__init__(4, norm=False)

class MassEffectNetwork(AxialNet):
  def __init__(self):
    super(MassEffectNetwork, self).__init__(3, norm=True)
