# Supplementary material for: Automated detection of critical findings in multi-parametric brain MRI using a system of 3D neural networks
Source: Sci Rep. 2021 Mar 25;11:6876. doi: 10.1038/s41598-021-86022-7 (PMC7994311; doi:10.1038/s41598-021-86022-7)
Supplement: Supplementary file 8 — Supplementary Information 8 [file 41598_2021_86022_MOESM8_ESM.py]

"""
    Copyright (C) Siemens Healthineers 2021
    
    This program is free software: you can redistribute it and/or modify
    it under the terms of the GNU General Public License as published by
    the Free Software Foundation, either version 3 of the License, or
    (at your option) any later version.

    This program is distributed in the hope that it will be useful,
    but WITHOUT ANY WARRANTY; without even the implied warranty of
    MERCHANTABILITY or FITNESS FOR A PARTICULAR PURPOSE.  See the
    GNU General Public License for more details.

    You should have received a copy of the GNU General Public License
    along with this program.  If not, see <https://www.gnu.org/licenses/>.
    
---------------------------------------------------------------------------

 Author     : Eli Gibson
 Date       : Feb 15, 2021
 Descrip    : Optimizer definitions.
              For release with Nael et al. "Automated Detection of Critical Findings in Multi-Parametric Brain MRI using a system of 3D neural networks"
---------------------------------------------------------------------------
"""

import torch

class AbnormalityOptimizer(torch.optim.AdamW):
  def __init__(self, params):
    super(AbnormalityOptimizer, self).__init__(params, lr = .001,weight_decay = 0.01)

class HemorrhageOptimizer(torch.optim.Adam):
  def __init__(self, params):
    super(HemorrhageOptimizer, self).__init__(params, lr = .0005)

class InfarctOptimizer(torch.optim.AdamW):
  def __init__(self, params):
    super(InfarctOptimizer, self).__init__(params, lr = .0037,weight_decay = 0.037)

class MassEffectOptimizer(torch.optim.AdamW):
  def __init__(self, params):
    super(MassEffectOptimizer, self).__init__(params, lr = .0037,weight_decay = 0.037)
