# Supplementary material for: Automated detection of critical findings in multi-parametric brain MRI using a system of 3D neural networks
Source: Sci Rep. 2021 Mar 25;11:6876. doi: 10.1038/s41598-021-86022-7 (PMC7994311; doi:10.1038/s41598-021-86022-7)
Supplement: Supplementary file 9 — Supplementary Information 9 [file 41598_2021_86022_MOESM9_ESM.py]

"""
    Copyright (C) Siemens Healthineers 2021
    
    This program is free software: you can redistribute it and/or modify
    it under the terms of the GNU General Public License as published by
    the Free Software Foundation, either version 3 of the License, or
    (at your option) any later version.

    This program is distributed in the hope that it will be useful,
    but WITHOUT ANY WARRANTY; without even the implied warranty of
    MERCHANTABILITY or FITNESS FOR A PARTICULAR PURPOSE.  See the
    GNU General Public License for more details.

    You should have received a copy of the GNU General Public License
    along with this program.  If not, see <https://www.gnu.org/licenses/>.
    
---------------------------------------------------------------------------
 Author     : Eli Gibson
 Date       : Feb 15, 2021
 Descrip    : Orientation-specific in-plane convolution subnetwork.
              For release with Nael et al. "Automated Detection of Critical Findings in Multi-Parametric Brain MRI using a system of 3D neural networks"
---------------------------------------------------------------------------
"""

import torch.nn as nn

from blocks import MaskedConvBlock, ConvBlock

class OrientationSpecific(nn.Sequential):
  """Orientation-specific in-plane convolution subnetwork 
  
  :param input_nc: The number of input channels. 
  :type input_nc: int
  
  :param init_feat: The number of feature channels at each layer. 
  :type init_feat: int
  
  :param orientation: The anatomical orientation of the input images. One of 'ax' or 'sag'.
  :type orientation: string
  
  """
  def __init__(self,
               input_nc=2,
               init_feat=16,
               orientation='ax'):
    super(OrientationSpecific, self).__init__()
    
    kernels = (1, 3, 3)
    strides = (1, 2, 2)
    if orientation == 'sag':
      kernels = (3, 3, 1)
      strides = (2, 2, 1)
    
    self.first_block = MaskedConvBlock(input_nc,
                                       init_feat,
                                       kernels,
                                       stride=strides)
    
    self.second_block = ConvBlock(init_feat,
                                  init_feat,
                                  kernels,
                                  stride=strides)
    
    self.third_block = ConvBlock(init_feat,
                                 init_feat,
                                 kernels,
                                 stride=strides)
    
